# Supplementary material for: Down-regulation of mechanisms involved in cell transport and maintenance of mucosal integrity in pigs infected with Lawsonia intracellularis
Source: Vet Res. 2014 May 20;45(1):55. doi: 10.1186/1297-9716-45-55 (PMC4031155; doi:10.1186/1297-9716-45-55)
Supplement: Additional file 2 — List of transcripts regulated post infection with FDR < 0.1. List of transcripts that were significantly regulated (FDR < 0.1) using Partek software, as described in Materials and methods [file 1297-9716-45-55-S2.xlsx]

## Sheet: 3 dpi
List of transcripts regulated at 3 days post infection (3 dpi) with FDR < 0.1.
Fold change and p-value are shown for each transcript at 3 dpi (green, down-regulated). Fold change and p-value are also shown at 7 dpi, 14 dpi, 21 dpi, 28 dpi and 42 dpi.
*, gene symbol not available
Symbol	3 dpi	p-value	7 dpi	p-value	14 dpi	p-value	21 dpi	p-value	28 dpi	p-value	42 dpi	p-value	Description
LOC100515749*	-3.1887	1.50732e-05	-3.06674	2.1954e-05	-3.52778	2.67688e-06	-3.09856	1.9862e-05	-3.23625	1.30892e-05	-3.19037	1.4998e-05	Orf protein Fragment [Source:UniProtKB/TrEMBL;Acc:Q29171]

## Sheet: 7 dpi
List of transcripts regulated at 7 days post infection (7 dpi) with FDR < 0.1.
Fold change and p-value are shown for each transcript at 7 dpi (green, down-regulated; red, up-regulated). Fold change and p-value are also shown at 3 dpi, 14 dpi, 21 dpi, 28 dpi and 42 dpi.
*, gene symbol not available
Symbol	3 dpi	p-value	7 dpi	p-value	14 dpi	p-value	21 dpi	p-value	28 dpi	p-value	42 dpi	p-value	Description
TYROBP	-2.29858	0.000235778	-2.50324	9.12087e-05	-1.63383	0.00854178	-1.65453	0.0109634	-2.13305	0.000554212	-1.7619	0.0052343	TYRO protein tyrosine kinase binding protein
LOC100515749*	-3.1887	1.50732e-05	-3.06674	2.1954e-05	-3.52778	2.67688e-06	-3.09856	1.9862e-05	-3.23625	1.30892e-05	-3.19037	1.4998e-05	Orf protein Fragment [Source:UniProtKB/TrEMBL;Acc:Q29171]
PTP4A3	-1.63955	0.000336041	-2.04862	7.15677e-06	-1.82733	2.35852e-05	-1.6745	0.000227953	-1.75948	9.33369e-05	-1.5063	0.00165728	protein tyrosine phosphatase type IVA, member 3
LOC100519141*	1.13505	0.715291	7.64314	2.57683e-05	-1.52898	0.202744	-1.62633	0.174032	1.19265	0.612698	-1.05332	0.880876	hypothetical protein LOC100519141

## Sheet: 14 dpi
List of transcripts regulated at 14 days post infection (14 dpi) with FDR < 0.1.
Fold change and p-value are shown for each transcript at 14 dpi (green, down-regulated; red, up-regulated). Fold change and p-value are also shown at 3 dpi, 7 dpi, 21 dpi, 28 dpi and 42 dpi.
*, gene symbol not available
Symbol	3 dpi	p-value	7 dpi	p-value	14 dpi	p-value	21 dpi	p-value	28 dpi	p-value	42 dpi	p-value	Description
S100G	-9.29971	0.00238754	-4.22833	0.0323972	-22.3922	6.90862e-05	-15.8156	0.000411115	-13.3065	0.000724272	-13.7785	0.00064569	S100 calcium binding protein G
MME	-2.73258	0.0442818	-1.75103	0.24003	-13.6438	2.02715e-05	-3.27188	0.0205528	-1.51004	0.382298	-2.61329	0.0532628	membrane metallo-endopeptidase
CUBN	-1.99153	0.232715	-1.22349	0.72084	-13.5654	0.000148782	-4.20858	0.0203252	-1.83328	0.291137	-1.94406	0.248714	cubilin (intrinsic factor-cobalamin receptor)
SLC7A9	-1.7421	0.293993	-1.18007	0.750134	-10.0456	0.000219688	-3.17595	0.0388335	-1.77833	0.277123	-1.82074	0.258712	solute carrier family 7 (cationic amino acid transporter, y+ system), member 9
SLC26A3	-1.46204	0.530396	-1.03101	0.959496	-9.6088	0.000965395	-3.43377	0.0544705	-1.8387	0.319399	-1.9827	0.265226	solute carrier family 26, member 3
MARCKSL1	-1.80762	0.20827	-1.1517	0.758057	-9.483	8.22986e-05	-3.89866	0.00857567	-1.81755	0.204313	-1.8781	0.181877	MARCKS-like 1
RETNLB	-2.957	0.0737559	-1.95879	0.251726	-9.29345	0.000733639	-5.91136	0.00659737	-6.17123	0.0056436	-4.26387	0.0212759	resistin like beta
FLJ22763	-1.41166	0.471424	-1.01032	0.982739	-8.66668	0.00017546	-3.53386	0.0162864	-1.43889	0.447664	-1.72421	0.261266	Ssc_hash_S40199032 rjej39b_p3.y1 jej Sus scrofa cDNA 5prime, mRNA sequence /clone_end=5prime /gb=EW293939 /gi=182606386 /ug=Ssc.66777 /len=562
FABP6	1.05773	0.928534	1.29464	0.680698	-8.44274	0.00211287	-1.47102	0.539968	1.11778	0.858842	1.12056	0.85573	fatty acid binding protein 6, ileal
MGAM	-1.21356	0.735248	1.38949	0.566936	-7.9775	0.00128003	-2.31008	0.156882	1.039	0.946608	-1.26648	0.680092	maltase-glucoamylase (alpha-glucosidase)
CLCA1	-1.24494	0.638797	-1.45265	0.426999	-7.81067	0.000231566	-2.80361	0.0395605	-1.66735	0.281187	-1.19677	0.699998	chloride channel accessory 1
KCNJ13	-1.9043	0.156384	-1.2969	0.555987	-7.46578	0.000165028	-4.30049	0.00412912	-2.2862	0.0746766	-2.57087	0.0449568	potassium inwardly-rectifying channel, subfamily J, member 13
GUCA2B	-1.66288	0.24047	-1.656	0.244147	-7.16653	0.000140973	-3.57915	0.00786468	-2.82956	0.0245132	-2.59134	0.0370392	guanylate cyclase activator 2B (uroguanylin)
SLC15A1	-1.33227	0.616063	1.0613	0.91684	-7.0608	0.00201332	-2.45588	0.12962	-1.08276	0.889028	-1.37067	0.5819	solute carrier family 15 (oligopeptide transporter), member 1
SLC13A1	-1.71587	0.237413	-1.29993	0.558845	-6.99723	0.000262885	-4.46851	0.00386011	-1.76969	0.212884	-2.19352	0.0935944	solute carrier family 13 (sodium/sulfate symporters), member 1
SLC6A4	-4.43938	0.000240578	-2.78489	0.00497541	-6.7422	9.19179e-06	-4.88021	0.000133195	-2.94369	0.00345292	-4.72987	0.000161743	solute carrier family 6 (neurotransmitter transporter, serotonin), member 4
MUC2	1.0628	0.890944	-1.05975	0.896062	-6.73649	0.000302521	-2.22556	0.0869133	-1.54896	0.332264	1.0522	0.908803	mucin 2, oligomeric mucus/gel-forming
CLCA1	-1.11955	0.81285	-1.27378	0.613127	-6.67459	0.000594446	-2.51823	0.0675011	-1.60593	0.328142	-1.17504	0.735477	chloride channel accessory 1
SLC5A1	-1.45139	0.421453	1.16884	0.734035	-6.5379	0.000464367	-2.8084	0.0368518	-1.26539	0.609129	-1.589	0.320466	solute carrier family 5 (sodium/glucose cotransporter), member 1
FABP2	-1.18277	0.756949	-1.16498	0.778229	-6.49614	0.00190625	-2.0319	0.202977	1.3281	0.601964	-1.02687	0.960951	fatty acid binding protein 2, intestinal
SI	-1.18005	0.681572	1.07168	0.863446	-6.0035	0.000215187	-2.6406	0.0268287	-1.3188	0.495033	-1.58174	0.264644	sucrase-isomaltase (alpha-glucosidase)
HEPACAM2	-1.60036	0.134809	-1.68639	0.0993641	-5.70866	1.52828e-05	-2.6225	0.00548486	-1.9587	0.0391399	-1.83608	0.0590849	HEPACAM family member 2
GUCA2A	-1.25339	0.610943	-1.58333	0.307172	-5.59704	0.000719369	-2.90473	0.0268765	-2.21629	0.0870659	-2.02862	0.124499	guanylate cyclase activator 2A (guanylin)
043216_st*	-1.17135	0.743487	1.12059	0.813597	-5.52993	0.00156315	-3.60726	0.0163261	-1.35555	0.531087	-1.60084	0.337061	unknown
SGIP1	-1.5046	0.163413	1.03832	0.894495	-5.33179	1.15544e-05	-3.26044	0.000713132	-2.095	0.0180783	-2.23421	0.0113591	SH3-domain GRB2-like (endophilin) interacting protein 1
DPEP1	-1.76801	0.182122	1.02295	0.956316	-5.21648	0.00058825	-2.43853	0.0448657	-1.53548	0.309057	-1.4466	0.379008	dipeptidase 1 (renal)
FCGBP	-1.05066	0.887894	-1.04287	0.904675	-5.11892	0.000139732	-2.23704	0.0337858	-1.46002	0.289523	-1.07387	0.838975	Fc fragment of IgG binding protein
CPO	-1.61723	0.313472	1.40297	0.473894	-5.01484	0.00197129	-2.76278	0.0434882	-1.28969	0.589106	-1.62602	0.308235	carboxypeptidase O
OTOP2	-1.5512	0.205298	-1.5149	0.229506	-4.57965	0.000190124	-3.22323	0.00303234	-2.45346	0.0162362	-2.6667	0.0097703	otopetrin 2
TFF2	1.02604	0.952517	1.18057	0.701356	-4.51847	0.0017541	-1.80476	0.184678	-1.1776	0.705644	1.16249	0.727848	trefoil factor 2
C6orf105*	-1.52278	0.252176	-1.00679	0.984953	-4.51583	0.000372467	-2.69393	0.0132839	-1.57869	0.215541	-1.68461	0.160364	chromosome 6 open reading frame 105
PDZK1	-1.42602	0.327723	1.01674	0.962868	-4.48917	0.000363562	-3.04092	0.00633499	-1.39838	0.354278	-1.9906	0.0685193	PDZ domain containing 1
TFF3	-1.43214	0.239328	-1.36266	0.307813	-4.39517	7.37258e-05	-2.47166	0.00751153	-1.83755	0.0555265	-1.22183	0.504703	trefoil factor 3 (intestinal)
TMEM195	-2.25479	0.0308391	-1.59868	0.189308	-4.36318	0.000336345	-4.10773	0.00087121	-2.44564	0.0192753	-2.17569	0.0377804	transmembrane protein 195 [Source:HGNC Symbol;Acc:33784]
SPINK4	-1.13871	0.725488	-1.32571	0.449463	-4.32141	0.000619633	-2.0414	0.0681319	-1.44034	0.330823	-1.11151	0.774894	serine peptidase inhibitor, Kazal type 4
LOC100516513*	-1.08415	0.812262	1.08633	0.807698	-4.16921	0.000370916	-2.01448	0.0535233	-1.16652	0.651546	-1.33557	0.400287	Ssc_hash_S40460128 rsin23_d22.y1 sin Sus scrofa cDNA 5prime, mRNA sequence /clone_end=5prime /gb=EW554734 /gi=183105128 /ug=Ssc.61633 /len=640
ABCG2	-1.69237	0.0758748	-1.15584	0.607328	-4.10112	6.48243e-05	-2.17483	0.0130335	-1.33131	0.316092	-1.43428	0.210838	ATP-binding cassette, sub-family G (WHITE), member 2
SLC9A2	-1.68039	0.185375	-1.18382	0.658226	-4.01229	0.00122641	-2.68793	0.0183949	-2.09232	0.0670332	-1.80421	0.135358	solute carrier family 9 (sodium/hydrogen exchanger), member 2
AKR1A1	-2.07323	0.0287663	-2.96408	0.00260328	-4.01107	0.000182964	-3.45554	0.000921575	-4.54379	0.000152003	-2.65298	0.00553576	aldo-keto reductase family 1, member A1 (aldehyde reductase)
A1CF	-1.0929	0.826925	1.06101	0.884055	-3.98789	0.00212286	-3.18332	0.0109917	-1.6449	0.231702	-1.69133	0.207866	APOBEC1 complementation factor
ABP1	-1.23441	0.565032	-1.04687	0.899872	-3.94532	0.000947343	-2.00751	0.0705043	-1.76533	0.13317	-1.32867	0.439597	amiloride binding protein 1 (amine oxidase (copper-containing))
TINAG	-1.53503	0.132046	-1.01684	0.951322	-3.8276	8.35914e-05	-2.62226	0.00271797	-1.7934	0.0463847	-2.00169	0.0209377	tubulointerstitial nephritis antigen
XPNPEP2	-1.25502	0.541076	1.0524	0.890033	-3.79974	0.00133841	-2.24164	0.0420404	-1.52723	0.261839	-1.32369	0.452038	X-prolyl aminopeptidase (aminopeptidase P) 2, membrane-bound
ABCG8	-1.86799	0.00678682	-1.26737	0.252754	-3.67669	4.3713e-06	-2.03996	0.0027417	-1.7729	0.011577	-1.38972	0.11929	ATP-binding cassette, sub-family G (WHITE), member 8
REP15	-1.74192	0.0328059	-1.73263	0.0342822	-3.66391	3.01979e-05	-2.73599	0.000679496	-1.99798	0.0103008	-1.6877	0.04248	RAB15 effector protein
TM6SF2	-1.25025	0.4835	1.03444	0.914697	-3.66344	0.000453598	-2.47912	0.0105422	-1.69092	0.111738	-1.48665	0.221493	transmembrane 6 superfamily member 2
LOC100335800*	-3.3129	0.00058572	-1.4137	0.229126	-3.63896	0.000158188	-4.39251	7.95985e-05	-2.24756	0.010289	-1.9358	0.0302982	Sus scrofa TcRg mRNA for TcR gamma-chain, partial cds, clone: P7
LOC100518303*	-1.57097	0.185581	1.20158	0.581042	-3.59018	0.00077727	-3.46956	0.00166944	-1.65311	0.14343	-2.10409	0.0372946	hypothetical protein LOC100518303
LOC100515749*	-3.1887	1.50732e-05	-3.06674	2.1954e-05	-3.52778	2.67688e-06	-3.09856	1.9862e-05	-3.23625	1.30892e-05	-3.19037	1.4998e-05	Orf protein Fragment [Source:UniProtKB/TrEMBL;Acc:Q29171]
REEP6	-1.80276	0.0248759	-1.57765	0.0729652	-3.49754	4.52353e-05	-2.52499	0.00137189	-2.27922	0.00332948	-2.00296	0.0101831	receptor accessory protein 6
MOGAT1	-1.36695	0.373591	1.13261	0.719952	-3.39775	0.00161832	-3.15567	0.00419403	-1.46478	0.280358	-2.07064	0.0496155	monoacylglycerol O-acyltransferase 1
LRAT	-2.06721	0.00305723	-1.92876	0.00609652	-3.39719	1.30927e-05	-2.95934	9.46946e-05	-2.04648	0.0033802	-2.06918	0.0030283	lecithin retinol acyltransferase (phosphatidylcholine--retinol O-acyltransferase)
GSDMC	-1.77383	0.0788053	-1.69691	0.1023	-3.37929	0.000652948	-2.45685	0.0097743	-1.48127	0.215598	-1.75006	0.085387	gasdermin C
042410_st*	-1.23224	0.427505	-1.05188	0.846051	-3.37184	0.000137096	-2.46606	0.00306161	-1.55422	0.105584	-1.62636	0.0769192	unknown
LOC100519673*	-1.50902	0.137682	1.0051	0.984774	-3.33951	0.000187488	-1.89822	0.027429	-1.19205	0.513315	-1.28859	0.349186	ATP-binding cassette sub-family G member 2 (Brain multidrug resistance protein)(CD338 antigen) [Source:UniProtKB/Swiss-Prot;Acc:Q8MIB3]
GRPR	-1.38039	0.253449	-1.40257	0.231756	-3.31336	0.000274767	-1.96368	0.025189	-1.7848	0.0497418	-1.47491	0.172764	gastrin-releasing peptide receptor
CA7	-1.11597	0.697561	-1.24188	0.446317	-3.30672	0.000336057	-2.11822	0.0161336	-1.78472	0.0539185	-2.02715	0.0221415	carbonic anhydrase VII
C20orf118*	-1.13861	0.658503	1.19686	0.541859	-3.26048	0.000528443	-2.07791	0.0226174	-1.32991	0.337686	-1.45017	0.216209	chromosome 20 open reading frame 118
SH2D1B	-1.93395	0.0294303	-1.20754	0.501858	-3.25962	0.000340493	-2.40172	0.00599702	-1.77784	0.053087	-2.30197	0.00822848	SH2 domain containing 1B
SLC5A9	-1.76296	0.0121443	-1.37077	0.133651	-3.23561	1.39449e-05	-2.32381	0.000713306	-1.41978	0.0983673	-1.72016	0.0155796	solute carrier family 5 (sodium/glucose cotransporter), member 9
LOC748908*	-2.63295	0.00504165	-1.41966	0.25332	-3.20616	0.000738645	-3.39154	0.000872055	-1.91055	0.0443387	-1.94464	0.0395297	Sus scrofa TcRg mRNA for TcR gamma-chain, partial cds, clone: TI-8
SLC30A10	-3.45935	0.000221327	-2.51161	0.00272069	-3.1702	0.00023457	-4.18458	5.37065e-05	-3.07547	0.000548295	-4.58673	2.78378e-05	solute carrier family 30, member 10
HAPLN4	-1.14963	0.575179	-1.00193	0.993795	-3.10817	0.000164227	-1.98679	0.0129063	-1.54425	0.0944168	-1.17564	0.516236	hyaluronan and proteoglycan link protein 4
C5orf4*	-1.78215	0.0871187	-1.38999	0.313394	-3.0832	0.00169677	-2.27469	0.0199593	-1.74689	0.0975335	-1.43041	0.274603	chromosome 5 open reading frame 4
MS4A10	-1.79337	0.0335043	-1.28643	0.3289	-3.06558	0.000234651	-2.5372	0.00200972	-1.7562	0.039403	-2.01964	0.0130222	membrane-spanning 4-domains, subfamily A, member 10
GCG	1.23899	0.440427	1.12215	0.676024	-3.06325	0.000490934	-1.52421	0.139925	-1.32842	0.310246	1.00641	0.981452	glucagon
SST	-1.33878	0.209947	-1.55241	0.067024	-3.0577	7.88294e-05	-2.19809	0.0029943	-2.7902	0.00034232	-1.47524	0.101315	somatostatin
KIAA1324*	-1.28008	0.275712	-1.37719	0.163221	-2.97802	8.17989e-05	-2.13161	0.00344511	-1.72117	0.0251046	-1.38843	0.153464	KIAA1324
BMP3	-1.47719	0.0632831	-1.16842	0.436107	-2.9673	2.53435e-05	-1.98415	0.00307894	-1.49373	0.0568868	-1.90762	0.00466225	bone morphogenetic protein 3
RAB17	-1.54977	0.0377402	-1.19459	0.369695	-2.96024	2.2852e-05	-2.1265	0.00135245	-1.53273	0.0421476	-1.80771	0.0076295	RAB17, member RAS oncogene family
CLDN15	-1.14601	0.628829	-1.23021	0.464746	-2.95271	0.000786878	-2.07236	0.0186133	-1.58771	0.114863	-1.34308	0.302392	claudin 15
TARP	-2.12059	0.0134736	-1.30329	0.339521	-2.94811	0.00062609	-3.00808	0.000943388	-1.49424	0.15547	-1.68192	0.0718977	Sus scrofa T-cell receptor gamma chain mRNA, partial cds
ST6GALNAC1	-1.57705	0.0834938	-1.24039	0.394436	-2.94592	0.000284249	-2.28776	0.00422491	-1.85756	0.0235398	-1.47294	0.135851	ST6 (alpha-N-acetyl-neuraminyl-2,3-beta-galactosyl-1,3)-N-acetylgalactosaminide alpha-2,6-sialyltransferase 1
ABCG5	-1.21322	0.502957	1.24402	0.450156	-2.90927	0.00103848	-1.68027	0.0851919	-1.07041	0.81233	-1.08161	0.784351	ATP-binding cassette, sub-family G (WHITE), member 5
CA13	-1.60992	0.106639	-1.22776	0.470923	-2.88854	0.000970042	-2.81934	0.00198567	-2.15904	0.0141713	-2.06593	0.0194866	carbonic anhydrase XIII
PCK1	-1.75266	0.0288814	-1.46145	0.123076	-2.86923	0.000211045	-4.6348	8.37584e-06	-2.06764	0.00690795	-2.42712	0.00167868	phosphoenolpyruvate carboxykinase 1 (soluble)
TAC3	-1.78877	0.00934901	-1.3509	0.144096	-2.84908	3.94253e-05	-1.86165	0.00615677	-1.60613	0.0282375	-1.44153	0.080558	tachykinin 3
GALNT8	-2.00478	0.0019522	-1.26612	0.223309	-2.78737	2.91599e-05	-2.13335	0.000986792	-1.85531	0.00459248	-1.97504	0.00230184	UDP-N-acetyl-alpha-D-galactosamine:polypeptide N-acetylgalactosaminyltransferase 8 (GalNAc-T8)
PRLR	-1.84317	0.0512833	-1.33122	0.337423	-2.76464	0.00187067	-2.13446	0.0190749	-1.68775	0.0899044	-2.48723	0.00652531	prolactin receptor
IYD	-1.63979	0.0697636	-1.37712	0.225699	-2.75441	0.000662029	-2.16361	0.00814797	-2.18977	0.00739581	-1.51106	0.123924	iodotyrosine deiodinase
CD3D	-2.14868	0.000884354	-1.54139	0.0336327	-2.7425	3.32245e-05	-1.55618	0.0304183	-1.41255	0.0816308	-1.29249	0.185843	CD3d molecule, delta (CD3-TCR complex)
AS3MT	-1.35997	0.156207	-1.02041	0.92314	-2.73994	0.000101385	-2.42955	0.000618965	-1.49716	0.0689043	-1.80593	0.0116854	arsenic (+3 oxidation state) methyltransferase
PMP22	-1.42143	0.234285	-1.21209	0.508195	-2.72079	0.00185049	-2.04693	0.0233524	-1.22935	0.478021	-1.65241	0.0970634	peripheral myelin protein 22
HSD17B2	-2.83912	9.55324e-05	-2.08089	0.00215664	-2.70888	7.75035e-05	-2.891	8.03201e-05	-2.46961	0.000375803	-2.86137	8.8638e-05	hydroxysteroid (17-beta) dehydrogenase 2
MAOA	-1.68726	0.0791627	-1.17562	0.56883	-2.70056	0.00165942	-2.54946	0.00421067	-1.75702	0.0605461	-1.93492	0.0312136	monoamine oxidase A
PPARGC-1	-1.51105	0.158012	1.00743	0.979095	-2.69209	0.00170488	-2.65385	0.00313701	-1.83921	0.0444535	-1.8303	0.0459595	Sus scrofa peroxisome proliferator activated receptor gamma, coactivator 1 alpha (PPARGC-1), mRNA
SIDT1	-1.38738	0.161197	-1.0882	0.708915	-2.68395	0.000257483	-2.1656	0.00337063	-1.88878	0.0118603	-1.2509	0.329583	SID1 transmembrane family, member 1
LOC100517472*	-1.28082	0.384466	1.05923	0.8378	-2.619	0.00202949	-2.6424	0.00311136	-2.03764	0.0210602	-1.65681	0.0875725	free fatty acid receptor 2-like
LOC100522166*	-1.35361	0.181157	-1.09291	0.686532	-2.6093	0.000258552	-2.34589	0.00128525	-1.75385	0.0200114	-1.66654	0.0318907	voltage-dependent calcium channel gamma-like subunit-like
PB104095.00.0*	-2.29905	0.000122131	-1.94793	0.000922592	-2.58228	1.54106e-05	-2.64345	2.45197e-05	-2.19652	0.000210716	-2.27354	0.000139435	Ssc_hash_S39948073 rpigcf0_013975.y1 ctl Sus scrofa cDNA 5prime, mRNA sequence /clone_end=5prime /gb=EW043138 /gi=181343647 /ug=Ssc.66573 /len=516
CD96	-1.67567	0.0781842	-1.11098	0.705361	-2.58071	0.00208901	-1.60184	0.104994	1.05882	0.837022	-1.03276	0.907591	CD96 molecule
LOC452769*	-2.03404	0.00871071	-1.98273	0.0108601	-2.57967	0.000630172	-1.72936	0.0344733	-1.26986	0.326506	-1.45262	0.133768	similar to T cell receptor element
CLIC5	-1.14127	0.612201	1.18103	0.524324	-2.51721	0.00152153	-2.12187	0.0099846	-1.49721	0.134662	-1.41442	0.194408	chloride intracellular channel 5
RAB27B	-1.39331	0.162419	-1.29729	0.266964	-2.5048	0.000573384	-2.85198	0.000318998	-1.95802	0.00941189	-2.06346	0.0058568	RAB27B, member RAS oncogene family
SSTR1	-1.45757	0.0457609	-1.4146	0.0633328	-2.493	4.65366e-05	-1.86251	0.00265023	-1.72614	0.00652742	-1.41006	0.0655504	somatostatin receptor 1
NR1D1	-2.29089	0.000150296	-2.15463	0.000311077	-2.48688	2.88292e-05	-1.96794	0.000935732	-1.82719	0.0023432	-1.83052	0.00229081	nuclear receptor subfamily 1, group D, member 1
LOC100515723*	-1.33861	0.202613	1.06465	0.778626	-2.48479	0.000471787	-1.53764	0.0681187	-1.29	0.262827	-1.11141	0.636345	ATP-binding cassette sub-family G member 5-like
LOC100520945*	-1.47264	0.119132	-1.27794	0.311547	-2.47052	0.000892582	-2.1656	0.00486253	-2.18631	0.00447371	-1.55114	0.0804536	Ssc_hash_S18546278 BX914929 Sus Scrofa library (scan) Sus scrofa cDNA clone scan0028.e.23 5prim, mRNA sequence /clone=scan0028.e.23 /clone_end=5prime /gb=BX914929 /gi=90239950 /ug=Ssc.70079 /len=868
PYCARD	1.02175	0.935082	-1.13098	0.64246	-2.46407	0.00209025	-1.95299	0.0210507	-1.40644	0.208935	-1.44906	0.17382	PYD and CARD domain containing
GLOD5	-1.41958	0.177289	-1.02343	0.926687	-2.45622	0.00147502	-2.3204	0.00394785	-1.40319	0.191221	-1.62458	0.0687489	glyoxalase domain containing 5
LOC100058798*	-1.4728	0.0468495	-1.6914	0.010138	-2.44858	8.01756e-05	-1.34971	0.114133	-1.35613	0.108977	-1.29584	0.167717	similar to LOC785621 protein
LOC100514815*	-1.85138	0.0186858	-1.98601	0.0101981	-2.44292	0.000970677	-1.59237	0.0649659	-1.77175	0.0271266	-1.86963	0.0171811	WASH complex subunit 7-like
BCAS1	-1.34733	0.179397	-1.17647	0.454521	-2.43696	0.000424372	-2.00606	0.00497038	-1.60298	0.0415092	-1.42546	0.114703	breast carcinoma amplified sequence 1
C7H6orf134*	-1.56397	0.092309	-1.25907	0.368982	-2.42387	0.0017238	-1.88654	0.0221074	-1.60008	0.0782526	-1.25577	0.374317	OTTSUSG00000001285 chromosome 7 open reading frame human C6orf134
HSD11B2	-1.33339	0.178137	-1.23234	0.321239	-2.41375	0.000329898	-1.99144	0.00410328	-1.71662	0.0180741	-1.24889	0.29236	hydroxysteroid (11-beta) dehydrogenase 2
SEMA5A	-1.39354	0.0663802	-1.39556	0.0653271	-2.41208	4.91982e-05	-1.87288	0.00195671	-1.74883	0.00452546	-1.46771	0.0369899	sema domain, seven thrombospondin repeats (type 1 and type 1-like), transmembrane domain (TM) and short cytoplasmic domain, (semaphorin) 5A
LOC100464472*	-1.85191	0.00874179	-1.19249	0.402954	-2.41056	0.00034781	-1.77591	0.0132467	1.03789	0.858148	-1.0353	0.867585	Sus scrofa TcRg mRNA for TcR gamma-chain, partial cds, clone: II-14
LOC100522918*	-1.2787	0.293354	-1.01523	0.947497	-2.38027	0.000933735	-2.32935	0.00194862	-1.20744	0.416826	-1.29007	0.276965	Ssc_hash_S6029804 239387 MARC 2PIG Sus scrofa cDNA 5prime, mRNA sequence /clone_end=5prime /gb=BF191721 /gi=11075090 /ti=470936358 /ug=Ssc.49308 /len=550
AGMAT	-1.52632	0.0475933	-1.11895	0.574849	-2.36	0.000294118	-2.31656	0.000649518	-1.49976	0.0563466	-1.49942	0.0564693	agmatine ureohydrolase (agmatinase)
SLC9A3	-1.28398	0.222215	-1.19748	0.373047	-2.35698	0.000302204	-1.82929	0.00767054	-1.61256	0.0278819	-1.13866	0.51828	solute carrier family 9 (sodium/hydrogen exchanger), member 3
SEMA4G	-1.006	0.978357	1.23624	0.343689	-2.35048	0.000753893	-2.09963	0.00379918	-1.37845	0.159619	-1.25617	0.309667	sema domain, immunoglobulin domain (Ig), transmembrane domain (TM) and short cytoplasmic domain, (semaphorin) 4G
LOC100511899*	-1.30224	0.186728	-1.17716	0.406249	-2.34539	0.000245876	-1.55226	0.0359641	-1.36809	0.121377	-1.14993	0.475491	Peptide YY (PYY)(Peptide tyrosine tyrosine) [Source:UniProtKB/Swiss-Prot;Acc:P68005]
LGALS3	-1.02044	0.9332	1.08589	0.733367	-2.32437	0.00175135	-1.85657	0.0198607	-1.68837	0.043395	-1.29169	0.298059	lectin, galactoside-binding, soluble, 3
Pmar_PMAR023976*	-1.58204	0.0759665	-1.34759	0.234134	-2.31595	0.002008	-2.34077	0.00300489	-1.55229	0.087611	-1.98135	0.0123778	Ssc_hash_S40161684 rill338b_l23.y1 ill Sus scrofa cDNA 5prime, mRNA sequence /clone_end=5prime /gb=EW256591 /gi=182503109 /ug=Ssc.63955 /len=559
WIPF3	-1.67286	0.0250799	-1.28122	0.249346	-2.31027	0.000595988	-1.85962	0.00897147	-1.95779	0.00539603	-1.34982	0.167468	WAS/WASL interacting protein family, member 3
DFNA5	-1.3512	0.0842856	-1.97086	0.000825375	-2.29735	6.55921e-05	-1.26021	0.175873	-1.07153	0.677303	-1.20655	0.266822	deafness, autosomal dominant 5
CYP4F3	-1.74902	0.00558555	-1.25523	0.208526	-2.27712	0.000134155	-2.18033	0.000418028	-1.77093	0.00481946	-1.68974	0.00839538	cytochrome P450, family 4, subfamily F, polypeptide 3
PIGG	-1.68707	0.0114876	-1.39199	0.0887335	-2.26537	0.000228773	-2.00909	0.00160713	-2.08974	0.00103375	-1.9534	0.00220548	phosphatidylinositol glycan anchor biosynthesis, class G
CCR9	-1.54085	0.0524427	-1.42137	0.107307	-2.26101	0.000700548	-1.34309	0.171248	-1.26509	0.26994	1.05537	0.796488	chemokine (C-C motif) receptor 9
U6	-1.61738	0.0226888	-1.27213	0.223081	-2.25027	0.000362055	-2.36406	0.000388305	-2.65411	0.000117576	-1.48563	0.0540343	U6 spliceosomal RNA [Source: RFAM;Acc:RF00026]
U6	-1.55757	0.0297888	-1.16648	0.417228	-2.24151	0.00029936	-1.27619	0.206235	-1.66405	0.0146232	-1.83732	0.00490438	U6 spliceosomal RNA [Source: RFAM;Acc:RF00026]
KIAA1161*	-1.16271	0.467036	1.03555	0.86502	-2.23977	0.000674523	-1.88503	0.00676653	-1.52696	0.0535153	-1.42603	0.0993237	KIAA1161
CD3G	-1.55828	0.0707611	-1.24269	0.355832	-2.23889	0.00182299	-1.16082	0.523072	1.01963	0.933191	1.14575	0.55967	CD3g molecule, gamma (CD3-TCR complex)
FAM177B	-1.27716	0.244159	-1.21258	0.354635	-2.23531	0.00068309	-1.90225	0.00613091	-1.60513	0.033206	-1.31003	0.200762	family with sequence similarity 177, member B
U6	-1.01932	0.928357	-1.07565	0.732347	-2.21828	0.00100597	-1.79357	0.0136927	-1.46597	0.0875443	-1.1396	0.541734	U6 spliceosomal RNA [Source: RFAM;Acc:RF00026]
ITGAE	-1.78729	0.0124876	-1.14978	0.505697	-2.21417	0.000852218	-1.60287	0.0358724	-1.18711	0.415175	-1.24097	0.308209	integrin, alpha E (antigen CD103, human mucosal lymphocyte antigen 1; alpha polypeptide)
SPHKAP	1.10011	0.62069	-1.02699	0.889722	-2.20679	0.000439364	-1.80961	0.00672867	-1.2076	0.333655	-1.45217	0.0668869	SPHK1 interactor, AKAP domain containing
PTPRR	-2.36504	0.000482684	-1.4922	0.0569941	-2.1978	0.000587061	-2.5598	0.000215464	-1.83927	0.00675569	-2.08562	0.00179179	protein tyrosine phosphatase, receptor type, R
SMPD3	1.0508	0.814242	1.16591	0.470265	-2.18507	0.00108488	-1.79212	0.0130465	-1.35688	0.161469	-1.09267	0.674945	sphingomyelin phosphodiesterase 3, neutral membrane (neutral sphingomyelinase II)
SLC34A3	-1.45714	0.044902	-1.47906	0.0380212	-2.18151	0.000213501	-2.17475	0.00041042	-1.85991	0.00259058	-1.97781	0.00124793	solute carrier family 34 (sodium phosphate), member 3
CD3E	-1.62089	0.0163901	-1.30723	0.154655	-2.1749	0.000316068	-1.26127	0.213679	-1.15015	0.446006	1.01242	0.945868	CD3e molecule, epsilon (CD3-TCR complex)
035797_st*	-1.26088	0.119849	-1.3089	0.074717	-2.16938	2.96579e-05	-1.92185	0.000315348	-1.62809	0.00344234	-1.17004	0.281419	Ssc_hash_S26396784 BW975512 full-length enriched swine cDNA library, adult periphral blood mononuclear cell Sus scrofa cDNA clone PBL010106D04 5prime, mRNA sequence /clone=PBL010106D04 /clone_end=5prime /gb=BW975512 /gi=71955450 /ug=Ssc.63120 /len=842
LOC100296357*	-1.95307	0.00113238	-1.87949	0.00181071	-2.15462	0.000185817	-1.87078	0.00191687	-1.86156	0.00203659	-1.76364	0.00395664	hypothetical protein LOC100296357
LOC100516016*	-1.70561	0.0160756	-2.2526	0.000900394	-2.15382	0.000828195	-1.76489	0.011328	-1.5098	0.0538197	-1.0171	0.932498	Ssc_hash_S40558646 rthg01_p1.y1 thg Sus scrofa cDNA 5prime, mRNA sequence /clone_end=5prime /gb=EW645359 /gi=183051300 /ug=Ssc.60498 /len=597
038865_st*	-2.2359	0.000828976	-2.15834	0.00120109	-2.13119	0.000792658	-2.26653	0.000719043	-2.40755	0.000384542	-1.65234	0.0201122	unknown
USP30	-1.26095	0.256632	-1.78211	0.0101608	-2.10644	0.00104531	-1.75988	0.0115658	-2.11404	0.00171632	-1.15827	0.46643	ubiquitin specific peptidase 30
RAPGEFL1	-1.18436	0.394187	-1.05054	0.801701	-2.10196	0.000913347	-2.13477	0.00133194	-1.45661	0.0701171	-1.18552	0.391511	Rap guanine nucleotide exchange factor (GEF)-like 1
LOC100336277*	-1.562	0.0501144	-2.20244	0.00184796	-2.09225	0.00185432	-1.50782	0.0686408	-1.34931	0.17292	-1.11819	0.601443	hypothetical protein LOC100336277
NAT8	-1.33165	0.153084	-1.10424	0.609948	-2.09058	0.000868245	-2.11934	0.00129208	-1.86698	0.00505661	-1.80238	0.00738462	N-acetyltransferase 8 (GCN5-related, putative)
ZNF208	-1.42649	0.00974242	-1.58943	0.00154005	-2.08956	8.97835e-06	-1.37655	0.0177384	-1.8024	0.000189261	-1.22921	0.106104	zinc finger protein 208
043162_st*	-1.29378	0.178912	-1.36657	0.107908	-2.06815	0.000694706	-1.70001	0.0108826	-1.33211	0.137282	-1.13729	0.492036	unknown
IL20RB	-1.25265	0.123346	-1.15759	0.305629	-2.06776	4.80058e-05	-1.67333	0.00200621	-1.28165	0.0922373	-1.53394	0.00730306	interleukin 20 receptor beta
PRKCG	-1.27845	0.0702615	-1.31533	0.046078	-2.06326	1.88133e-05	-1.5307	0.00414399	-1.81947	0.000258682	-1.35213	0.0302072	protein kinase C, gamma
SIPA1L3	-1.003	0.987484	1.10302	0.608913	-2.04971	0.000967618	-1.71649	0.0114639	-1.51223	0.0435477	-1.10369	0.606733	signal-induced proliferation-associated 1 like 3
GPT	-1.52751	0.0538459	-1.22037	0.340946	-2.04588	0.00181907	-2.07482	0.00260176	-1.37194	0.139214	-1.60614	0.0335228	glutamic-pyruvate transaminase (alanine aminotransferase)
022298_st*	-1.96991	4.34973e-05	-1.88285	8.84919e-05	-2.04342	1.18858e-05	-1.68182	0.000563442	-1.42454	0.00962384	-1.61474	0.00112241	Sus scrofa mRNA, clone:OVRT10052G03, expressed in ovary
TESK2	-1.54104	0.00916242	-1.29009	0.0986256	-2.04272	9.26789e-05	-1.9976	0.000241528	-1.44997	0.0213946	-1.55966	0.00773608	testis-specific kinase 2
SNORA11	-1.73986	0.0152272	-2.11326	0.00213808	-2.04023	0.00185431	-1.67128	0.0226483	-1.92727	0.00544278	-1.80905	0.010312	Small nucleolar RNA SNORA11 [Source: RFAM;Acc:RF00614]
SAMD3	-2.00709	0.00115308	-1.59762	0.0167333	-2.03963	0.000540408	-1.45903	0.0464422	1.14803	0.440079	-1.16548	0.392848	sterile alpha motif domain containing 3
Mir669f	-1.45801	0.0844292	-1.33368	0.178614	-2.03959	0.00199481	-1.59647	0.0367533	-1.67604	0.0230554	-1.30496	0.211751	MI0006287
LOC305806	-1.20563	0.221669	-1.09768	0.534695	-2.03763	0.000110138	-1.51713	0.0123608	-1.53628	0.0103938	-1.03971	0.794227	Ssc_hash_S40288961 rmed07_h2.y1 med Sus scrofa cDNA 5prime, mRNA sequence /clone_end=5prime /gb=EW383868 /gi=182875661 /ug=Ssc.60379 /len=604
C7H6orf134	-1.16147	0.330265	-1.1111	0.489676	-2.03726	0.000127107	-1.62455	0.00525408	-1.59471	0.00678145	-1.20399	0.231195	OTTSUSG00000001285 chromosome 7 open reading frame human C6orf134
IPCEF1	-1.69423	0.00638004	-1.43463	0.0466564	-2.02807	0.000390348	-1.32934	0.107853	-1.16011	0.38641	-1.08685	0.624136	interaction protein for cytohesin exchange factors 1
SLC5A11	-1.32866	0.119277	-1.32533	0.122314	-2.01991	0.000549249	-1.65671	0.0102396	-1.63719	0.0117754	-1.58775	0.0168633	solute carrier family 5 (sodium/glucose cotransporter), member 11
010461_st*	-1.79045	0.0103518	-1.53571	0.0475713	-2.00904	0.00192555	-1.06395	0.759476	-1.05694	0.784412	-1.19267	0.389479	TRAJ44 protein Fragment [Source:UniProtKB/TrEMBL;Acc:A6P369]
Wfdc15b	-1.56364	0.0108341	1.05435	0.735451	-2.00181	0.000222469	-1.93922	0.000622599	-1.73237	0.00277111	-1.74912	0.00243741	WAP four-disulfide core domain 15B
CLIC4	1.39989	0.10272	1.23186	0.29838	2.00859	0.00156831	1.85357	0.00611167	1.77185	0.0098307	1.39107	0.108781	chloride intracellular channel 4
F13A1	1.38925	0.112547	1.00633	0.974603	2.02056	0.00155666	1.55278	0.0394125	1.19263	0.380681	1.29482	0.205091	coagulation factor XIII, A1 polypeptide
LOC100436445*	1.47855	0.0525127	1.25588	0.238855	2.02622	0.00101692	1.82639	0.00546133	1.40457	0.0873381	1.55746	0.0306878	Ssc_hash_S18551299 BX919950 Sus Scrofa library (scan) Sus scrofa cDNA clone scan0008.b.11 5prim, mRNA sequence /clone=scan0008.b.11 /clone_end=5prime /gb=BX919950 /gi=90239117 /ug=Ssc.9688 /len=815
ATRNL1	1.59236	0.0214313	1.35578	0.113661	2.03104	0.000803512	1.80922	0.00514157	1.92915	0.00248578	1.31508	0.151376	attractin-like 1
C5orf33*	1.54631	0.0197466	1.33834	0.101551	2.06276	0.000325066	1.48083	0.0328852	1.44254	0.0444783	1.37768	0.0743852	chromosome 5 open reading frame 33
TGFBR1	1.40463	0.0300425	1.34744	0.0527406	2.06691	6.40905e-05	1.77412	0.00106163	1.77114	0.00108756	1.54048	0.00814628	transforming growth factor, beta receptor 1
041619_st*	1.39378	0.112372	1.19461	0.380661	2.10229	0.00107994	1.46447	0.0717032	1.36883	0.13161	1.2515	0.272335	unknown
U6	1.45312	0.0723553	1.36402	0.1292	2.12518	0.000824154	1.48667	0.0581634	1.36949	0.1247	1.83661	0.00668465	U6 spliceosomal RNA [Source: RFAM;Acc:RF00026]
PRRG1	1.04345	0.838826	-1.04224	0.843162	2.2025	0.000932055	1.22255	0.343685	-1.06808	0.753034	1.06999	0.746562	proline rich Gla (G-carboxyglutamic acid) 1
SNORD50	1.8658	0.00577262	1.98647	0.00297541	2.25229	0.000444337	2.28294	0.0006899	1.94598	0.00369965	2.39516	0.000420161	Small nucleolar RNA SNORD50 [Source: RFAM;Acc:RF00278]
SNORD99	1.37145	0.169566	1.28624	0.268153	2.30708	0.000979615	1.30877	0.237882	1.37626	0.165171	1.23626	0.347945	Small Nucleolar RNA SNORD99 [Source: RFAM;Acc:RF00608]
CDK1	1.81291	0.0127313	1.92671	0.00706878	2.33538	0.000619901	1.83313	0.0114436	2.0955	0.00311926	1.87392	0.00925375	cyclin-dependent kinase 1
LIPG	1.76803	0.0136298	1.73672	0.0162554	2.34522	0.000451792	1.60762	0.0343454	1.58767	0.0386586	1.58621	0.0389956	lipase, endothelial
LOC396781*	1.60524	0.0672919	1.74449	0.0349127	2.36356	0.00163191	2.49164	0.00172658	2.10542	0.00727579	1.84244	0.0223418	Sus scrofa mRNA, clone:SPL010074D11, expressed in spleen
C2orf76*	1.96919	0.0122514	2.02051	0.00983993	2.37044	0.00149271	2.66811	0.000903958	1.63259	0.057284	1.80229	0.0257683	chromosome 2 open reading frame 76
PCDH19	1.55569	0.102237	1.65302	0.0664103	2.45117	0.00183472	1.44093	0.17077	1.43494	0.175399	1.49069	0.136702	protocadherin 19
ABCA1	1.27525	0.316261	-1.07173	0.771756	2.47397	0.0008918	1.84308	0.0198102	1.78442	0.0260329	1.51308	0.0977369	ATP-binding cassette, sub-family A (ABC1), member 1
LOC396781*	1.58493	0.109969	1.88373	0.0337794	2.7517	0.00117861	2.84319	0.00155881	2.20842	0.0104998	2.31774	0.00730308	Sus scrofa mRNA, clone:THY010123F06, expressed in thymus
LOC100157770	1.45653	0.217306	1.71795	0.0836292	2.89526	0.00144448	1.57151	0.142441	1.57969	0.138232	1.25842	0.443437	PREDICTED: Sus scrofa similar to rhotekin 2 (LOC100157770), mRNA
RTKN2	1.69683	0.0922059	1.66143	0.10469	2.95212	0.0013184	1.36428	0.307366	1.412	0.258833	1.28473	0.407434	rhotekin 2
IDO1	1.31374	0.409559	1.36062	0.353551	3.2467	0.00138102	1.8115	0.0845345	2.1222	0.033564	1.6988	0.120234	indoleamine 2,3-dioxygenase 1
SLA-3	3.36267	0.00338298	3.7342	0.00182759	3.41089	0.0018913	3.1459	0.00500595	2.83262	0.00925567	3.48795	0.00272812	Sus scrofa MHC class I antigen (SLA-3) mRNA, SLA-3*Wu08 allele, partial cds
C12orf39	2.31309	0.0138158	2.20262	0.0191451	3.49409	0.000472366	1.55423	0.163401	1.24819	0.472604	1.37747	0.304006	chromosome 12 open reading frame 39
LOC100151860	2.51165	0.0231652	2.69244	0.0158337	3.95237	0.00108247	3.15657	0.00652659	3.2748	0.00530775	3.22953	0.0057401	PREDICTED: Sus scrofa similar to TruB pseudouridine (psi) synthase homolog 1 (LOC100151860), mRNA
CD163	1.98738	0.0530484	1.96067	0.0573294	4.44413	0.000201695	2.35884	0.0191602	2.20711	0.0286403	1.69209	0.128626	CD163 molecule

## Sheet: 21 dpi
List of transcripts regulated at 21 days post infection (21 dpi) with FDR < 0.1.
Fold change and p-value are shown for each transcript at 21 dpi (green, down-regulated; red, up-regulated). Fold change and p-value are also shown at 3 dpi, 7 dpi, 14 dpi, 28 dpi and 42 dpi.
*, gene symbol not available
Symbol	3 dpi	p-value	7 dpi	p-value	14 dpi	p-value	21 dpi	p-value	28 dpi	p-value	42 dpi	p-value	Description
SLC6A4	-4.43938	0.000240578	-2.78489	0.00497541	-6.7422	9.19179e-06	-4.88021	0.000133195	-2.94369	0.00345292	-4.72987	0.000161743	solute carrier family 6 (neurotransmitter transporter, serotonin), member 4
PCK1	-1.75266	0.0288814	-1.46145	0.123076	-2.86923	0.000211045	-4.6348	8.37584e-06	-2.06764	0.00690795	-2.42712	0.00167868	phosphoenolpyruvate carboxykinase 1 (soluble)
LOC100335800*	-3.3129	0.00058572	-1.4137	0.229126	-3.63896	0.000158188	-4.39251	7.95985e-05	-2.24756	0.010289	-1.9358	0.0302982	Sus scrofa TcRg mRNA for TcR gamma-chain, partial cds, clone: P7
SLC30A10	-3.45935	0.000221327	-2.51161	0.00272069	-3.1702	0.00023457	-4.18458	5.37065e-05	-3.07547	0.000548295	-4.58673	2.78378e-05	solute carrier family 30, member 10
LOC100515749*	-3.1887	1.50732e-05	-3.06674	2.1954e-05	-3.52778	2.67688e-06	-3.09856	1.9862e-05	-3.23625	1.30892e-05	-3.19037	1.4998e-05	Orf protein Fragment [Source:UniProtKB/TrEMBL;Acc:Q29171]
LRAT	-2.06721	0.00305723	-1.92876	0.00609652	-3.39719	1.30927e-05	-2.95934	9.46946e-05	-2.04648	0.0033802	-2.06918	0.0030283	lecithin retinol acyltransferase (phosphatidylcholine--retinol O-acyltransferase)
HSD17B2	-2.83912	9.55324e-05	-2.08089	0.00215664	-2.70888	7.75035e-05	-2.891	8.03201e-05	-2.46961	0.000375803	-2.86137	8.8638e-05	hydroxysteroid (17-beta) dehydrogenase 2
RAB27B	-1.39331	0.162419	-1.29729	0.266964	-2.5048	0.000573384	-2.85198	0.000318998	-1.95802	0.00941189	-2.06346	0.0058568	RAB27B, member RAS oncogene family
PTPRR	-2.16309	0.00309861	-1.78416	0.0185294	-2.01827	0.00376499	-2.84358	0.000249588	-1.73221	0.0242176	-2.27002	0.00197353	protein tyrosine phosphatase, receptor type, R
PB104095.00.0*	-2.29905	0.000122131	-1.94793	0.000922592	-2.58228	1.54106e-05	-2.64345	2.45197e-05	-2.19652	0.000210716	-2.27354	0.000139435	Ssc_hash_S39948073 rpigcf0_013975.y1 ctl Sus scrofa cDNA 5prime, mRNA sequence /clone_end=5prime /gb=EW043138 /gi=181343647 /ug=Ssc.66573 /len=516
MIR2284N	-2.02271	0.00070404	-2.12616	0.000385556	-1.53094	0.0150548	-2.56445	4.39359e-05	-1.403	0.059242	-1.86546	0.00189807	MI0011343
PTPRR	-2.36504	0.000482684	-1.4922	0.0569941	-2.1978	0.000587061	-2.5598	0.000215464	-1.83927	0.00675569	-2.08562	0.00179179	protein tyrosine phosphatase, receptor type, R
GSTM1	-1.41655	0.0204599	-1.51703	0.00730266	-1.70553	0.000703326	-2.50268	5.73526e-06	-1.52603	0.00667402	-1.47581	0.0110838	glutathione S-transferase mu 1
ANG1	-1.77698	0.00367146	-1.76187	0.00407697	-1.64224	0.00634226	-2.19099	0.000291249	-2.32971	0.000142258	-2.04412	0.000666098	Sus scrofa angiogenin (ANG1), mRNA
LOC100287410*	-1.67005	0.00116252	-1.37637	0.0249585	-1.53961	0.00264238	-2.11554	3.2401e-05	-1.05953	0.658557	-1.37268	0.0260094	hypothetical protein LOC100287410
044891_st*	-1.50317	0.00815856	-1.48431	0.0098869	-1.595	0.00200785	-2.01474	0.000100543	-1.76162	0.000723578	-1.34787	0.0413272	unknown
SMC5	1.43272	0.0234226	1.31413	0.0745335	1.55473	0.00475939	2.0089	0.000194431	1.76718	0.00117126	1.74353	0.00141989	structural maintenance of chromosomes 5
ACSL4	1.52481	0.00275353	1.5122	0.00318165	1.91324	3.02116e-05	2.05083	2.07029e-05	1.93891	4.93699e-05	1.7943	0.000172283	acyl-CoA synthetase long-chain family member 4
042008_st*	1.51838	0.0157153	1.40884	0.0410667	1.4044	0.0317993	2.08725	0.000234932	1.46856	0.0242411	1.67585	0.00424012	unknown
VPS13C	1.48972	0.0178632	1.09711	0.545643	1.71391	0.00159811	2.10033	0.000174252	2.16881	0.00011527	1.88366	0.000735785	vacuolar protein sorting 13 homolog C (S. cerevisiae)
PPP1R12A	1.65485	0.0156383	1.40439	0.0860248	1.99728	0.00115568	2.33883	0.00034885	2.14019	0.00091411	1.59953	0.0225756	protein phosphatase 1, regulatory (inhibitor) subunit 12A
GPM6B	2.26926	0.00102458	1.69883	0.0190795	1.85211	0.00521957	2.76708	0.000145536	2.21139	0.00132933	2.77472	0.000141743	glycoprotein M6B

## Sheet: 28 dpi
List of transcripts regulated at 28 days post infection (28 dpi) with FDR < 0.1.
Fold change and p-value are shown for each transcript at 28 dpi (green, down-regulated; red, up-regulated). Fold change and p-value are also shown at 3 dpi, 7 dpi, 14 dpi, 21 dpi, and 42 dpi.
*, gene symbol not available
Symbol	3 dpi	p-value	7 dpi	p-value	14 dpi	p-value	21 dpi	p-value	28 dpi	p-value	42 dpi	p-value	Description
S100G	-9.29971	0.00238754	-4.22833	0.0323972	-22.3922	6.90862e-05	-15.8156	0.000411115	-13.3065	0.000724272	-13.7785	0.00064569	S100 calcium binding protein G
SLC30A10	-3.45935	0.000221327	-2.51161	0.00272069	-3.1702	0.00023457	-4.18458	5.37065e-05	-3.07547	0.000548295	-4.58673	2.78378e-05	solute carrier family 30, member 10
AKR1A1	-2.07323	0.0287663	-2.96408	0.00260328	-4.01107	0.000182964	-3.45554	0.000921575	-4.54379	0.000152003	-2.65298	0.00553576	aldo-keto reductase family 1, member A1 (aldehyde reductase)
SLC30A10	-2.32902	0.00860081	-2.23431	0.0116258	-2.66496	0.00195469	-3.20824	0.000829341	-3.12246	0.00100911	-3.53553	0.000413116	solute carrier family 30, member 10
LOC100515749*	-3.1887	1.50732e-05	-3.06674	2.1954e-05	-3.52778	2.67688e-06	-3.09856	1.9862e-05	-3.23625	1.30892e-05	-3.19037	1.4998e-05	Orf protein Fragment [Source:UniProtKB/TrEMBL;Acc:Q29171]
HSD17B2	-2.83912	9.55324e-05	-2.08089	0.00215664	-2.70888	7.75035e-05	-2.891	8.03201e-05	-2.46961	0.000375803	-2.86137	8.8638e-05	hydroxysteroid (17-beta) dehydrogenase 2
PB104095.00.0*	-2.29905	0.000122131	-1.94793	0.000922592	-2.58228	1.54106e-05	-2.64345	2.45197e-05	-2.19652	0.000210716	-2.27354	0.000139435	Ssc_hash_S39948073 rpigcf0_013975.y1 ctl Sus scrofa cDNA 5prime, mRNA sequence /clone_end=5prime /gb=EW043138 /gi=181343647 /ug=Ssc.66573 /len=516
U6	-1.61738	0.0226888	-1.27213	0.223081	-2.25027	0.000362055	-2.36406	0.000388305	-2.65411	0.000117576	-1.48563	0.0540343	U6 spliceosomal RNA [Source: RFAM;Acc:RF00026]
038865_st*	-2.2359	0.000828976	-2.15834	0.00120109	-2.13119	0.000792658	-2.26653	0.000719043	-2.40755	0.000384542	-1.65234	0.0201122	unknown
SST	-1.33878	0.209947	-1.55241	0.067024	-3.0577	7.88294e-05	-2.19809	0.0029943	-2.7902	0.00034232	-1.47524	0.101315	somatostatin
ANG1	-1.77698	0.00367146	-1.76187	0.00407697	-1.64224	0.00634226	-2.19099	0.000291249	-2.32971	0.000142258	-2.04412	0.000666098	Sus scrofa angiogenin (ANG1), mRNA
PIGG	-1.68707	0.0114876	-1.39199	0.0887335	-2.26537	0.000228773	-2.00909	0.00160713	-2.08974	0.00103375	-1.9534	0.00220548	phosphatidylinositol glycan anchor biosynthesis, class G
CYYR1	-1.88034	0.0076908	-2.03552	0.0034859	-1.63213	0.0221604	-1.91804	0.00631146	-2.42755	0.000607213	-1.88421	0.00753508	cysteine/tyrosine-rich 1
LOC100503984*	1.10971	0.57627	1.24054	0.255272	-1.57308	0.017911	-1.8495	0.00417048	2.31503	0.000342522	1.44466	0.0617554	hypothetical LOC100503984
ALOX5AP	-2.01965	0.00580681	-2.12452	0.00361308	-1.48171	0.0738955	-1.72309	0.0251362	-2.83801	0.000249069	-1.89014	0.0107717	arachidonate 5-lipoxygenase-activating protein
LOC100515155*	1.44016	0.353887	1.98613	0.0920389	-1.25574	0.532755	-1.68352	0.192004	4.90208	0.000822121	2.70464	0.0197161	hypothetical LOC100515155
TYROBP	-2.29858	0.000235778	-2.50324	9.12087e-05	-1.63383	0.00854178	-1.65453	0.0109634	-2.13305	0.000554212	-1.7619	0.0052343	TYRO protein tyrosine kinase binding protein
ACPP	-1.90911	0.00227943	-1.5146	0.0325248	-1.39395	0.0622295	-1.64407	0.0129027	-2.01301	0.0012331	-1.42536	0.0626574	acid phosphatase, prostate
042245_st*	-1.57445	0.00145059	-1.55705	0.00176206	-1.87152	3.89373e-05	-1.48672	0.00396876	-2.1204	1.11107e-05	-1.43294	0.00757792	unknown
LOC100126583*	-1.93142	0.000500581	-1.62209	0.00543746	-1.82409	0.00061812	-1.43288	0.0290744	-2.43554	2.55959e-05	-1.61024	0.0060137	Sus scrofa mRNA, clone:TCH010045G02, expressed in trachea
031546_st*	1.28602	0.241673	1.07924	0.716887	-1.13483	0.522236	-1.04763	0.824635	2.88548	0.000122043	1.63533	0.0308081	Ssc_hash_S29986928 PDUts2056G03 Porcine testis cDNA library II Sus scrofa cDNA clone PDUts2056G03 5prime similar to homologue to emb
041522_st*	1.42715	0.129858	1.29391	0.263774	-1.05169	0.811477	1.01581	0.944586	2.92618	0.000217137	1.6067	0.0495155	unknown
034332_st*	1.57409	0.0824904	1.21441	0.438027	-1.07291	0.761895	1.19641	0.473363	3.30971	0.000189004	1.64174	0.0601009	Ssc_hash_S38482563 EST-AO233A12 Spleen from PRRSV-infected pig Sus scrofa cDNA clone AO233A12, mRNA sequence /clone=AO233A12 /gb=ES447715 /gi=146289305 /ug=Ssc.53476 /len=806
COPS2	1.70344	0.00853587	1.4949	0.0374355	1.53498	0.0200516	1.31058	0.145417	2.33042	0.000232045	1.49813	0.0365606	COP9 constitutive photomorphogenic homolog subunit 2 (Arabidopsis)
SNORA40	-1.18533	0.638836	1.59762	0.206638	2.2162	0.0300113	1.54415	0.239807	4.09601	0.00122609	1.70954	0.151637	Small nucleolar RNA SNORA40 [Source: RFAM;Acc:RF00561]
CD86	1.71594	0.00221283	1.72829	0.00200197	1.70318	0.00147042	1.55622	0.00866824	2.13001	0.000116771	1.5481	0.00932168	CD86 molecule
LOC100518742*	1.39144	0.0324854	1.38612	0.0342563	1.3583	0.0338443	1.58258	0.00512185	2.05698	0.000119883	1.71935	0.00152486	Ssc_hash_S27602440 EST-AR120H12 Infected Porcine Thymus cDNA library Sus scrofa cDNA clone AR120H12, mRNA sequence /clone=AR120H12 /gb=DV227767 /gi=77596362 /ug=Ssc.72009 /len=704
DHX9	1.81534	0.000157642	1.47498	0.00526847	1.49338	0.00264299	1.62715	0.000977046	2.12083	1.40576e-05	1.31849	0.0348794	DEAH (Asp-Glu-Ala-His) box polypeptide 9
PHTF2	1.20243	0.224863	1.20258	0.224553	1.48642	0.0107782	1.72578	0.00194224	2.13829	0.000103918	1.51205	0.012434	putative homeodomain transcription factor 2
ZBTB38	1.33468	0.0272005	1.46438	0.00557295	1.50969	0.00200179	1.73594	0.000299117	2.0642	1.88142e-05	1.78361	0.000190618	zinc finger and BTB domain containing 38
USP1	1.54544	0.0198837	1.29124	0.146869	1.78755	0.00206797	1.77235	0.00375712	2.05962	0.000601556	1.45112	0.0415696	ubiquitin specific peptidase 1
CHORDC1	1.43082	0.014241	1.59963	0.00244413	1.40154	0.0136685	1.78087	0.000453488	2.29347	1.14748e-05	1.35222	0.033862	cysteine and histidine-rich domain (CHORD) containing 1
5S_rRNA*	1.59851	0.12864	1.52557	0.168189	1.24115	0.440818	2.07603	0.0243	3.22881	0.00111666	1.63787	0.111396	5S ribosomal RNA [Source: RFAM;Acc:RF00001]
VPS13C	1.48972	0.0178632	1.09711	0.545643	1.71391	0.00159811	2.10033	0.000174252	2.16881	0.00011527	1.88366	0.000735785	vacuolar protein sorting 13 homolog C (S. cerevisiae)
CCDC66	1.62193	0.0133243	1.28793	0.162864	1.42054	0.0458962	2.15335	0.000468859	2.51824	7.99718e-05	2.23865	0.000299658	coiled-coil domain containing 66
RAP1A	2.49207	0.000622995	2.34189	0.00112723	1.68398	0.0190105	2.32752	0.0011958	2.61695	0.000392743	1.9231	0.00755252	RAP1A, member of RAS oncogene family
PPP1R12A	1.65485	0.0156383	1.40439	0.0860248	1.99728	0.00115568	2.33883	0.00034885	2.14019	0.00091411	1.59953	0.0225756	protein phosphatase 1, regulatory (inhibitor) subunit 12A

## Sheet: 42 dpi
List of transcripts regulated at 42 days post infection (42 dpi) with FDR < 0.1.
Fold change and p-value are shown for each transcript at 42 dpi (green, down-regulated; red, up-regulated). Fold change and p-value are also shown at 3 dpi, 7 dpi, 14 dpi, 21 dpi and 28 dpi.
*, gene symbol not available
Symbol	3 dpi	p-value	7 dpi	p-value	14 dpi	p-value	21 dpi	p-value	28 dpi	p-value	42 dpi	p-value	Description
SLC30A10	-3.45935	0.000221327	-2.51161	0.00272069	-3.1702	0.00023457	-4.18458	5.37065e-05	-3.07547	0.000548295	-4.58673	2.78378e-05	solute carrier family 30, member 10
LOC100515749*	-3.1887	1.50732e-05	-3.06674	2.1954e-05	-3.52778	2.67688e-06	-3.09856	1.9862e-05	-3.23625	1.30892e-05	-3.19037	1.4998e-05	Orf protein Fragment [Source:UniProtKB/TrEMBL;Acc:Q29171]
HSD17B2	-2.83912	9.55324e-05	-2.08089	0.00215664	-2.70888	7.75035e-05	-2.891	8.03201e-05	-2.46961	0.000375803	-2.86137	8.8638e-05	hydroxysteroid (17-beta) dehydrogenase 2
ZNF37A	1.78706	0.000590711	1.83736	0.000390402	1.41808	0.0138095	1.87784	0.000282877	1.87163	0.000297019	2.05888	7.50464e-05	zinc finger protein 37A
LOC457622*	1.82238	0.000171263	1.85892	0.000124735	1.59735	0.000876662	1.81381	0.000184752	1.87716	0.000106854	2.24778	7.18583e-06	Ssc_hash_S40075244 rfbs3919b_e15.y1 fbs Sus scrofa cDNA 5prime, mRNA sequence /clone_end=5prime /gb=EW170151 /gi=182585586 /ug=Ssc.57641 /len=644
