# Supplementary material for: Down-regulation of mechanisms involved in cell transport and maintenance of mucosal integrity in pigs infected with Lawsonia intracellularis
Source: Vet Res. 2014 May 20;45(1):55. doi: 10.1186/1297-9716-45-55 (PMC4031155; doi:10.1186/1297-9716-45-55)
Supplement: Additional file 4 — Gene ontology analysis of the data at 14 dpc using DAVID bioinformatics resources [30]. The transcripts described in Additional file 2 were subjected to gene ontology analysis using the DAVID bioinformatics resources. [file 1297-9716-45-55-S4.xlsx]

## Sheet: MOLECULAR FUNCTION 
Term	Count	%	P Value	Genes	Fold Enrichment	Bonferroni	Benjamini	FDR
GO:0005215~transporter activity	23	19.4915	5.40769e-06	CUBN, CLCA1, SLC15A1, SLC5A1, SLC9A3, SLC6A4, SLC9A2, SLC7A9, SLC34A3, KCNJ13, ABCG2, ABCG8, SLC26A3, ABCG5, CLIC5, SLC13A1, SLC5A9, IPCEF1, FABP2, SLC30A10, PDZK1, SLC5A11, FABP6	2.96416	0.00198806	0.00198806	0.00745085
GO:0015291~secondary active transmembrane transporter activity	10	8.47458	8.37565e-06	SLC26A3, SLC15A1, SLC5A1, SLC9A3, SLC9A2, SLC6A4, SLC13A1, SLC5A9, SLC34A3, SLC5A11	7.31546	0.00307751	0.00153994	0.01154
GO:0022804~active transmembrane transporter activity	12	10.1695	2.46839e-05	SLC26A3, SLC15A1, SLC5A1, SLC9A3, SLC9A2, SLC6A4, SLC13A1, SLC7A9, SLC5A9, SLC34A3, SLC5A11, ABCG2	5.00595	0.00904267	0.00302335	0.0340059
GO:0031402~sodium ion binding	7	5.9322	0.000116788	SLC5A1, SLC9A3, SLC9A2, SLC13A1, SLC5A9, SLC34A3, SLC5A11	9.05991	0.0420699	0.0106876	0.160799
GO:0022892~substrate-specific transporter activity	18	15.2542	0.000160542	CLCA1, SLC15A1, SLC5A1, SLC9A3, SLC6A4, SLC9A2, SLC7A9, SLC34A3, KCNJ13, ABCG8, SLC26A3, ABCG5, CLIC5, SLC13A1, SLC5A9, IPCEF1, FABP2, SLC30A10	2.82168	0.0573725	0.0117473	0.220979
GO:0015293~symporter activity	7	5.9322	0.000276347	SLC15A1, SLC5A1, SLC6A4, SLC13A1, SLC5A9, SLC34A3, SLC5A11	7.7373	0.0967081	0.0168087	0.380099
GO:0015294~solute:cation symporter activity	6	5.08475	0.00039259	SLC15A1, SLC5A1, SLC6A4, SLC13A1, SLC5A9, SLC34A3	9.564	0.134547	0.0204315	0.539585
GO:0031420~alkali metal ion binding	8	6.77966	0.000736501	SLC5A1, SLC9A3, SLC9A2, SLC13A1, SLC5A9, SLC34A3, SLC5A11, KCNJ13	5.31333	0.237484	0.0333237	1.01004
GO:0022857~transmembrane transporter activity	16	13.5593	0.000769452	CLCA1, SLC15A1, SLC5A1, SLC9A3, SLC6A4, SLC9A2, SLC7A9, SLC34A3, ABCG2, KCNJ13, SLC26A3, CLIC5, SLC13A1, SLC5A9, SLC30A10, SLC5A11	2.67426	0.246682	0.030984	1.05501
GO:0015075~ion transmembrane transporter activity	13	11.0169	0.00268272	CLCA1, SLC15A1, SLC9A3, SLC5A1, SLC6A4, SLC9A2, SLC34A3, KCNJ13, SLC26A3, CLIC5, SLC13A1, SLC5A9, SLC30A10	2.7153	0.627891	0.0859498	3.63375
GO:0022891~substrate-specific transmembrane transporter activity	14	11.8644	0.00278837	CLCA1, SLC15A1, SLC5A1, SLC9A3, SLC6A4, SLC9A2, SLC7A9, SLC34A3, KCNJ13, SLC26A3, CLIC5, SLC13A1, SLC5A9, SLC30A10	2.56351	0.642119	0.0820658	3.77432

## Sheet: CELLULAR COMPONENT
Category	Term	Count	%	P Value	Genes	Fold Enrichment	Bonferroni	Benjamini	FDR
GOTERM_CC_ALL	GO:0031224~intrinsic to membrane	63	53.3898	8.57905e-07	SLC15A1, SLC9A3, SLC5A1, SLC9A2, SLC6A4, KIAA1324, SLC7A9, SIDT1, KCNJ13, CD96, PIGG, RAB27B, DPEP1, CD3G, CLCA1, CD3D, CD3E, PTPRR, HEPACAM2, SLC34A3, ST6GALNAC1, CCR9, SLC26A3, C6ORF105, KIAA1161, LRAT, IL20RB, TARP, SEMA4G, SSTR1, C5ORF4, CLIC5, MGAM, GALNT8, SLC30A10, PMP22, TM6SF2, USP30, HSD17B2, ITGAE, MME, CLDN15, SEMA5A, OTOP2, GRPR, TMEM195, REEP6, NAT8, MOGAT1, MAOA, SI, IYD, ABCG2, XP…	1.6763	0.000138113	6.9059e-05	0.00103701
GOTERM_CC_ALL	GO:0016020~membrane	74	62.7119	3.31964e-06	SLC15A1, MARCKSL1, SLC9A3, SLC5A1, REP15, SLC9A2, SLC6A4, KIAA1324, SLC7A9, SIDT1, KCNJ13, CD96, PIGG, RAB27B, DPEP1, CD3G, CLCA1, CD3D, CD3E, PTPRR, HEPACAM2, SLC34A3, ST6GALNAC1, CCR9, SLC26A3, C6ORF105, KIAA1161, LRAT, IL20RB, TARP, SEMA4G, SSTR1, C5ORF4, CLIC5, RAB17, MGAM, PMP22, GALNT8, SLC30A10, TM6SF2, USP30, HSD17B2, ITGAE, MME, CLDN15, SEMA5A, AKR1A1, OTOP2, GRPR, IPCEF1, TMEM195, REEP6…	1.48636	0.000534321	0.000178139	0.00401262
GOTERM_CC_ALL	GO:0016021~integral to membrane	60	50.8475	3.88312e-06	SLC15A1, SLC9A3, SLC5A1, SLC9A2, SLC6A4, KIAA1324, SLC7A9, SIDT1, KCNJ13, CD96, PIGG, CD3G, CLCA1, CD3D, CD3E, PTPRR, HEPACAM2, SLC34A3, ST6GALNAC1, CCR9, SLC26A3, C6ORF105, KIAA1161, LRAT, IL20RB, TARP, SEMA4G, SSTR1, C5ORF4, CLIC5, MGAM, GALNT8, SLC30A10, PMP22, TM6SF2, USP30, HSD17B2, ITGAE, MME, CLDN15, SEMA5A, OTOP2, GRPR, TMEM195, REEP6, NAT8, MOGAT1, MAOA, SI, IYD, ABCG2, ABCG8, ABCG5, PRL…	1.65314	0.000624988	0.000104192	0.00469371
GOTERM_CC_ALL	GO:0044425~membrane part	68	57.6271	1.10286e-05	SLC15A1, SLC9A3, SLC5A1, SLC9A2, SLC6A4, KIAA1324, SLC7A9, SIDT1, KCNJ13, CD96, PIGG, RAB27B, DPEP1, CD3G, CLCA1, CD3D, CD3E, PTPRR, HEPACAM2, SLC34A3, ST6GALNAC1, CCR9, SLC26A3, C6ORF105, KIAA1161, LRAT, IL20RB, TARP, SEMA4G, SSTR1, C5ORF4, CLIC5, RAB17, MGAM, PMP22, GALNT8, SLC30A10, TM6SF2, USP30, HSD17B2, ITGAE, MME, CLDN15, SEMA5A, AKR1A1, OTOP2, GRPR, TMEM195, REEP6, NAT8, MOGAT1, CUBN, MAO…	1.5087	0.00177404	0.000253627	0.0133303
GOTERM_CC_ALL	GO:0005903~brush border	8	6.77966	2.35101e-08	SLC26A3, CUBN, SLC5A1, SLC9A3, SI, SLC13A1, PDZK1, SLC34A3	25.3817	3.78512e-06	3.78512e-06	2.84184e-05
GOTERM_CC_ALL	GO:0016324~apical plasma membrane	9	7.62712	3.37294e-06	ABCG8, SLC26A3, ABCG5, CUBN, AKR1A1, SLC5A1, SLC9A3, S100G, SLC34A3	9.87597	0.000542897	0.000135752	0.00407705
GOTERM_CC_ALL	GO:0045177~apical part of cell	10	8.47458	3.55541e-06	ABCG8, SLC26A3, ABCG5, CUBN, AKR1A1, SLC5A1, SLC9A3, S100G, FABP2, SLC34A3	8.15335	0.000572258	0.000114478	0.0042976
GOTERM_CC_ALL	GO:0031526~brush border membrane	5	4.23729	3.12598e-05	SLC26A3, CUBN, SLC5A1, SLC9A3, PDZK1	27.0268	0.00502027	0.000628916	0.0377795
GOTERM_CC_ALL	GO:0031253~cell projection membrane	5	4.23729	0.000989435	SLC26A3, CUBN, SLC5A1, SLC9A3, PDZK1	11.2265	0.147326	0.012185	1.18946
GOTERM_CC_ALL	GO:0042995~cell projection	12	10.1695	0.00770215	SLC26A3, CUBN, SLC5A1, CLIC5, SLC9A3, SI, SLC13A1, PRKCG, FABP2, PDZK1, DPEP1, SLC34A3	2.51268	0.712015	0.0748533	8.92273
GOTERM_BP_ALL	GO:0007586~digestion	10	8.47458	8.72484e-09	ABCG8, MUC2, ABCG5, SLC15A1, SSTR1, SLC5A1, TFF2, TFF3, FABP2, SST	16.3285	8.00937e-06	8.00937e-06	1.36346e-05
GOTERM_BP_ALL	GO:0022600~digestive system process	5	4.23729	7.33804e-05	ABCG8, MUC2, ABCG5, SLC5A1, FABP2	21.8514	0.0651467	0.0331219	0.114613
GOTERM_BP_ALL	GO:0050892~intestinal absorption	4	3.38983	0.00015039	ABCG8, ABCG5, SLC5A1, FABP2	37.1474	0.128961	0.0449798	0.234762
GOTERM_MF_ALL	GO:0042277~peptide binding	7	5.9322	0.0021487	CCR9, PRLR, TARP, SSTR1, GRPR, SLC7A9, MME	5.22172	0.545893	0.0759067	2.91918

## Sheet: BIOLOGICAL PROCESS
Term	Count	%	P Value	Genes	Fold Enrichment	Bonferroni	Benjamini	FDR
GO:0007586~digestion	10	8.47458	8.72484e-09	ABCG8, MUC2, ABCG5, SLC15A1, SSTR1, SLC5A1, TFF2, TFF3, FABP2, SST	16.3285	8.00065e-06	8.00065e-06	1.36327e-05
GO:0022600~digestive system process	5	4.23729	7.33804e-05	ABCG8, MUC2, ABCG5, SLC5A1, FABP2	21.8514	0.0650781	0.0330864	0.114597
GO:0050892~intestinal absorption	4	3.38983	0.00015039	ABCG8, ABCG5, SLC5A1, FABP2	37.1474	0.12883	0.0449319	0.234729
GO:0006814~sodium ion transport	7	5.9322	0.000228087	SLC5A1, SLC9A3, SLC9A2, SLC13A1, SLC5A9, SLC34A3, SLC5A11	8.00097	0.188751	0.0509511	0.355796
